# Supplementary material for: Effects of Ritonavir, Lopinavir, and Alcohol on ABC Transporters and Secretion of Bile Acid and Bilirubin in Senescent Hepatocytes
Source: Int J Mol Sci. 2026 Jan 25;27(3):1189. doi: 10.3390/ijms27031189 (PMC12897732; doi:10.3390/ijms27031189)
Supplement: Supplementary file 1 [file ijms-27-01189-s001.zip]

Archive with 1 entries (1 files):
- ijms-4069994-supplementary.pdf
